# Supplementary material for: Effects of Exogenous Spermidine on Seed Germination and Physiological Metabolism of Rice Under NaCl Stress
Source: Plants (Basel). 2024 Dec 23;13(24):3599. doi: 10.3390/plants13243599 (PMC11679135; doi:10.3390/plants13243599)
Supplement: Supplementary file 1 [file plants-13-03599-s001.zip]

Archive with 1 entries (1 files):
- plants-3361336-supplementary.pdf
